# Supplementary material for: Plasma preparation to measure FDA-approved protein markers by selected reaction monitoring
Source: Clin Transl Med. 2015 Oct 15;4:32. doi: 10.1186/s40169-015-0071-4 (PMC4607682; doi:10.1186/s40169-015-0071-4)
Supplement: Supplementary file 2 — 10.1186/s40169-015-0071-4 The summary of all obtained SRM spectra with q-values ≤ 0.01. [file 40169_2015_71_MOESM2_ESM.xls]

## Sheet: Supplementary_TableS1_revised
#	Protein	Peptide sequence	UniProt ID	Reproducibility of detection in all series, %	Series #1				Series #2				Series #3
					Total*	Number of tech. runs			Total*	Number of tech. runs			Total*	Number of tech. runs
						1	2	3		1	2	3		1	2	3
1	Apolipoprotein А1	DYVSQFEGSALGK	P02647	100	57			19	57			19	57			19
2	Alpha-2-macroglobulin	AIGYLNTGYQR	P01023	100	57			19	57			19	57			19
3	Fibrinogen alpha chain	GSESGIFTNTK	P02671	100	57			19	57			19	57			19
4	Hemopexin	GGYTLVSGYPK	P02790	100	57			19	57			19	57			19
5	Haptoglobin	TEGDGVYTLNNEK	P00738	100	57			19	57			19	57			19
6	Serotransferrin	DGAGDVAFVK	P02787	100	57			19	57			19	57			19
7	Transthyretin	AADDTWEPFASGK	P02766	100	57			19	57			19	57			19
8	Serum albumin	FQNALLVR	P02768	99	57			19	57			19	55		2	17
9	Plasma protease C1 inhibitor	LLDSLPSDTR	P05155	99	56		1	18	57			19	57			19
10	Alpha-1-antitrypsin	SVLGQLGITK	P01009	99	57			19	57			19	56		1	18
11	Complement C3	GYTQQLAFR	P01024	99	56		1	18	57			19	57			19
12	Insulin-like growth factor binding protein 3	FLNVLSPR	P17936	70	10	2	1	2	56		1	18	53		4	15
13	Cystatin-C	ALDFAVGEYNK	P01034	33	7	2	1	1	23	5	3	4	27	5	5	4
14	Platelet basic protein	NIQSLEVIGK	P02775	20	0	0			24	7	4	3	11	7	2
15	Insulin-like growth factor II	GIVEECCFR	P01344	20	0	0			0	0			34	5	7	4
16	Ceruloplasmin	DDEEFIESNK	P00450	7	0	0			11	4	2	1	1	1
17	L-lactate dehydrogenase B chain	GLTSVINQK	P07195	6	0	0			8	2		2	3	3
18	von Willebrand factor	AVSPLPYLR	P04275	5	0	0			1	1			8	4	2
* Total: Number of technical runs in which the peptide was detected, multiplied by the number of samples.
